# Supplementary material for: Taxonomy and Phylogeny of Cystolepiota (Agaricaceae, Agaricales): New Species, New Combinations and Notes on the C. seminuda Complex
Source: J Fungi (Basel). 2023 Apr 30;9(5):537. doi: 10.3390/jof9050537 (PMC10218902; doi:10.3390/jof9050537)
Supplement: Supplementary file 1 [file jof-09-00537-s001.zip]

Archive with 8 entries (8 files):
- Figure S1.pdf
- Figure S2.pdf
- Figure S3.pdf
- Figure S4.pdf
- Figure S5.pdf
- Figure S6.pdf
- Table S1.xlsx
- Table S2.xlsx
