# Supplementary material for: Taxonomy and Phylogeny of Cystolepiota (Agaricaceae, Agaricales): New Species, New Combinations and Notes on the C. seminuda Complex
Source: J Fungi (Basel). 2023 Apr 30;9(5):537. doi: 10.3390/jof9050537 (PMC10218902; doi:10.3390/jof9050537)
Supplement: Supplementary file 1 [file jof-09-00537-s001.zip › Table S1.xlsx]

## Sheet: Sheet1
Table S1. Taxa, vouchers and GenBank accession numbers used in the molecular analyses for ITS dataset.
Taxon	Locality	Voucher Number	GenBank accession numbers (ITS)	Reference
Cystolepiota aff. fumosifolia	USA, Indiana	iNAT: 15928601	OM522693	GenBank
Cystolepiota aff. fumosifolia	USA, Indiana	PUL:00038246	OM522696	GenBank
Cystolepiota aff. fumosifolia	USA, Indiana	PUL:00030872	OM747740	GenBank
Cystolepiota aff. fumosifolia	USA, Indiana	MycoMap: 10027	OM522738	GenBank
Cystolepiota aff. fumosifolia	USA, Indiana	PUL:00030959	OM522732	GenBank
Cystolepiota aff. fumosifolia	USA, Indiana	PUL:00030960	OM522731	GenBank
Cystolepiota aff. pseudoseminuda 1	Austria, Salzburg	GLM-F061278	OL898736	This study
Cystolepiota aff. pseudoseminuda 1	Germany, Lower Saxony	GLM-F116532	OL898727	This study
Cystolepiota aff. pseudoseminuda 1 as "C. seminuda"	China, Hebei	HBAU15446	MW862286	GenBank
Cystolepiota aff. pseudoseminuda 1 as "C. seminuda"	Netherlands, Limburg	4-X-1989, H.A. Huijser s.n.	AY176350	[38]
Cystolepiota aff. pseudoseminuda 1 as "C. sistrata"	Italy	G.Zecchin 491	JF907980	GenBank
Cystolepiota aff. pseudoseminuda 2 as "C. seminuda"	USA, Arkansas	RA715-2	MK213366	[37]
Cystolepiota aff. pseudoseminuda 2 as "C. sp."	USA, Indiana	iNAT: 91477290	OM809356	GenBank
Cystolepiota aff. pseudoseminuda 2 as "C. sp."	USA, NY	iNAT: 58496058	MZ234088	GenBank
Cystolepiota bucknallii	Austria	SeSa12	OL527684	GenBank
Cystolepiota bucknallii	Italy	G.Zecchin 490	JF907979	GenBank
Cystolepiota bucknallii	Netherlands, Limburg	E.C. Vellinga 1761 (L)	AY176458	[17]
Cystolepiota bucknallii	USA, Washington	iNAT: 17729752	OM522284	GenBank
Cystolepiota cf. rosea	Germany	KUN-HKAS106737	OP059091	This study
Cystolepiota cf. rosea as "C. adulterina"	Italy	G.Zecchin 475	JF907978	GenBank
Cystolepiota cf. rosea as "C. rosea"	Italy	G.Zecchin 781	JF907981	GenBank
Cystolepiota cystophora	Costa Rica	DUKE-JJ87	U85332	GenBank
Cystolepiota fumosifolia	USA, California	E.C. Vellinga 3278 (UC)	EF121817	[5]
Cystolepiota fumosifolia	USA, Michigan	MICH18884	U85333	GenBank
Cystolepiota hetieri	Canada, Huntingdon	S.D. Russell HRL0772	MH979434	GenBank
Cystolepiota hetieri	Canada, Huntingdon	S.D. Russell HRL1277	MH979438	GenBank
Cystolepiota hetieri	China	420526MF0093	MG694259	GenBank
Cystolepiota hetieri	China, Sichuan	KUN-HKAS84189	MN810139	[18]
Cystolepiota hetieri	China, Sichuan	KUN-HKAS53554	MN810143	[18]
Cystolepiota hetieri	Italy	G.Zecchin 782	JF907982	GenBank
Cystolepiota hetieri	Netherlands, Limburg	E.C. Vellinga 2237 (L)	AY176459	[17]
Cystolepiota icterina	Denmark, Bornholm	RE0909921 (C)	AY176460	[17]
Cystolepiota luteohemisphaerica	Ecuador, Manabí	TL-11724	AM946477	GenBank
Cystolepiota pseudofumosifolia	China, Hubei	KUN-HKAS105918	MN810152	[18]
Cystolepiota pseudofumosifolia	China, Yunnan	KUN-HKAS84523	OP059090	This study
Cystolepiota pseudofumosifolia	China, Yunnan	KUN-HKAS104303	MN810150	[18]
Cystolepiota pseudofumosifolia	China, Yunnan	HMAS 276123	KF804001	[58]
Cystolepiota pseudofumosifolia	India, Karnataka	KUBOT-KRMK-2020-59	MW447646	GenBank
Cystolepiota pseudofumosifolia	Pakistan	FA101	MW447313	GenBank
Cystolepiota pseudofumosifolia *	China, Yunnan	HMAS276122	KF804000	[58]
Cystolepiota pseudoseminuda	China, Yunnan	KUN-HKAS49482	OP059092	This study
Cystolepiota pseudoseminuda as "C. aff. seminuda"	China, Gansu	KUN-HKAS73969	MN810144	[18]
Cystolepiota pseudoseminuda as "C. aff. seminuda" *	China, Yunnan	KUN-HKAS92275	MN810149	[18]
Cystolepiota pyramidalis	Thailand	MFLU 12-1774	MZ574555	[57]
Cystolepiota pyramidalis *	Laos	HNL502500	MZ574554	[57]
Cystolepiota pyramidosquamulosa *	China, Sichuan	KUN-HKAS53985	OP059088	This study
Cystolepiota pyramidosquamulosa as "C. seminuda"	Italy	E.Campo 9247	JF907983	GenBank
Cystolepiota pyramidosquamulosa as "Uncultured Cystolepiota clone"	India, Tamilnadu	HATFD14-95	KU847887	GenBank
Cystolepiota rhodella	Thailand	MFLU 09-0050	MZ574553	[57]
Cystolepiota rhodella	Thailand	MFLU 22-0019	MZ574552	[57]
Cystolepiota rhodella *	Laos	HNL501799	MZ574551	[57]
Cystolepiota seminuda	China, Tibet	KUN-HKAS84275	OP059093	This study
Cystolepiota seminuda	China, Yunnan	KUN-HKAS54210	OP059094	This study
Cystolepiota seminuda	China, Yunnan	KUN-HKAS54211 clone1	OP059095	This study
Cystolepiota seminuda	China, Yunnan	KUN-HKAS54211 clone2	OP059096	This study
Cystolepiota seminuda	China, Yunnan	KUN-HKAS106016	OP059097	This study
Cystolepiota seminuda	China, Yunnan	KUN-HKAS106008	OP059098	This study
Cystolepiota seminuda	Estonia	GLM-F040540	OL898728	This study
Cystolepiota seminuda	Estonia	GLM-F040567	OL898729	This study
Cystolepiota seminuda	Germany, North Rhine-Westphalia	GLM-F109912	OL898726	This study
Cystolepiota seminuda	Germany, Saxony	GLM-F036422	OL898730	This study
Cystolepiota seminuda	Germany, Saxony Herrnhut	GLM-F042189	OL898732	This study
Cystolepiota seminuda	USA, Washington	iNAT: 18002864	OM212892	GenBank
Cystolepiota seminuda *	Germany, Saxony	GLM-F125824	OL898735	This study
Cystolepiota seminuda as "C. sp."	USA, Indiana	S.D. Russell MycoMap 7792	MK560111	GenBank
Cystolepiota seminuda as "C. sp."	USA, Indiana	S.D. Russell MycoMap 7788	MK560110	GenBank
Cystolepiota sp.	China, Sichuan	KUN-HKAS84188	OP059099	This study
Cystolepiota sp.	China, Yunnan	KUN-HKAS70454	MN810137	[18]
Cystolepiota sp.	China, Yunnan	KUN-HKAS78850	MN810142	[18]
Cystolepiota sp.	Germany, Lower Saxony	GLM-F107803	OL898733	This study
Cystolepiota sp.	Germany, Lower Saxony	GLM-F107804	OL898734	This study
Cystolepiota sp.	Germany, Thüringen	GLM-F042174	OL898731	This study
Cystolepiota sp.	Italy	MCVE 14107	GQ141550	GenBank
Cystolepiota sp.	New Zealand, Rees Valley	KUN-HKAS105719	MN810151	[18]
Cystolepiota sp.	UK, England	K(M):141927	MZ159361	GenBank
Cystolepiota sp.	USA, North Canadarolina	S.D. Russell HRL2162	MH979463	GenBank
Cystolepiota sp. 1 as "C. sp."	USA, Indiana	iNAT: 92046005	OM972295	GenBank
Cystolepiota sp. 2 as "C. sistrata"	Canada, Huntingdon	S.D. Russell HRL1282	MH979429	GenBank
Cystolepiota sp. 2 as "C. sistrata"	USA, Indiana	iNAT: 56783720	OM473834	GenBank
Cystolepiota sp. 3 as "C. sp."	USA, Indiana	iNAT: 91488451	OM972547	GenBank
Cystolepiota sp. 3 as "C. sp."	USA, Indiana	iNAT: 91679566	OM972500	GenBank
Cystolepiota sp. 3 as "C. sp."	USA, NY	iNAT: 30997241	MZ293204	GenBank
Cystolepiota sp. 4 as "C. sp."	USA, Washington	iNAT: 35546740	OM212829	GenBank
Cystolepiota sp. 5	China, Yunnan	KUN-HKAS56447	OP059087	This study
Cystolepiota sp. 5 as "M. eyrei"	China, Hubei	420526MF0264	MH142017	GenBank
Cystolepiota sp. 6 as "C. seminuda"	USA, Wisconsin	iNAT: 17334037	MK573889	GenBank
Cystolepiota sp. 6 as "C. sistrata"	USA, North Canadarolina	S.D. Russell HRL2161	MH979462	GenBank
Cystolepiota sp. 7	China, Sichuan	KUN-HKAS84333	OP059086	This study
Cystolepiota sp. 8	China, Sichuan	KUN-HKAS84177	OP059085	This study
Cystolepiota squamulosa	China	130822MFBPC309	MW554154	GenBank
Cystolepiota squamulosa	China	110114MFBPC083	MW554270	GenBank
Cystolepiota thailandica *	Thailand	MFLU22 0017	MZ574556	[57]
Echinoderma asperum	North Macedonia	KUN-HKAS106783	MN810133	[18]
Echinoderma flavidoasperum	China, Gansu	KUN-HKAS76527	MN810146	[18]
Echinoderma hystrix	France, BeaulieuenArgonne	25-X-1998, H.A. Huijser s.n	AY176377	[38]
Melanophyllum eyrei	South Korea	ASIS23988	KF953546	GenBank
Melanophyllum eyrei	Sweden, Skåne	T. Lassee TL6692 (C)	AY176493	[17]
Melanophyllum haematospermum	Canada, Quebec	S.D. Russell HRL1807	MH979452	GenBank
Melanophyllum haematospermum	Italy	G.Zecchin 913	JF908498	GenBank
Melanophyllum haematospermum	Netherlands, Limburg	E.C. Vellinga 2249 (L)	AF391038	[62]
Melanophyllum haematospermum	Netherlands, Noord-Holland	E.C. Vellinga 2111 (L)	AY176494	[17]
Melanophyllum haematospermum	South Korea	ASIS25547	KF953545	GenBank
Melanophyllum haematospermum	UK, England	K(M):176342	MZ159454	GenBank
Melanophyllum haematospermum	USA, California	E.C. Vellinga 2517 (UC)	AF391039	[62]
Melanophyllum haematospermum	USA, Pennsylvania	S.D. Russell HRL1115	MH979425	GenBank
Melanophyllum sp.	South Korea	KA17-0334	MN294888	GenBank
Melanophyllum sp.	USA, Florida	FLAS-F-61695	MH212052	GenBank
Melanophyllum sp.	USA, Florida	FLAS-F-62773	MN945959	GenBank
Melanophyllum sp.	USA, Indiana	iNAT: 91685346	OM809285	GenBank
Melanophyllum sp.	USA, NY	iNAT: 58290738	MZ234091	GenBank
Pulverolepiota oliveirae	Australia	environmental samples	FJ528742	GenBank
Pulverolepiota oliveirae	China, Yunnan	KUN-HKAS124759	OP059089	This study
Pulverolepiota oliveirae *	Portugal	SMPM304	KY472789	[55]
Pulverolepiota petasiformis as "C. sp."	Canada, BC	UBC F-24523	MF955171	GenBank
Pulverolepiota petasiformis as "C. pulverulenta"	Netherlands, Limburg	E.C. Vellinga 1763 (L)	AF391037	[62]
Pulverolepiota petasiformis as "C. pulverulenta"	UK, Surrey	E.C. Vellinga 1872 (L)	AF391036	[62]
Pulverolepiota petasiformis as "C. pulverulenta"	USA, California	E.C. Vellinga 2572 (UC)	AF391035	[62]
Pulverolepiota petasiformis as "C. sp."	USA, Washington	S.D. Russell HRL1900	MH979456	GenBank
Pulverolepiota sp.	USA, Hawaii	HAW:JKS143	MK412600	GenBank
Pulverolepiota sp.	USA, Hawaii	HAW:JKS140	MK412604	GenBank
Voucher Number: the material from which the sequence derived. iNAT: the observation in iNaturalist (https://www.inaturalist.org/); PUL: the specimen deposited in the Kriebel Herbarium, Purdue University; GLM: the specimen deposited in the fungarium of the Senckenberg Museum of Natural History Görlitz; HBAU: the specimen deposited in the herbarium of Hebei Agricultural University; DUKE: the specim…
GenBank accession number (ITS): the accession number of in GenBank (https://www.ncbi.nlm.nih.gov/) of the sequence used in this study. Sequences derived in this study are in highlighted in green color. ITS: the nuc rDNA internal transcribed spacer region ITS1-5.8S-ITS2
