# Supplementary material for: Taxonomy and Phylogeny of Cystolepiota (Agaricaceae, Agaricales): New Species, New Combinations and Notes on the C. seminuda Complex
Source: J Fungi (Basel). 2023 Apr 30;9(5):537. doi: 10.3390/jof9050537 (PMC10218902; doi:10.3390/jof9050537)
Supplement: Supplementary file 1 [file jof-09-00537-s001.zip › Table S2.xlsx]

## Sheet: Sheet1
Table S2. Taxa, vouchers and GenBank accession numbers used in the molecular analyses for the multi-locus combined data set.
Taxon	Locality	Voucher Number	GenBank accession number				Reference
			ITS	LSU	rpb2	tef1
Coprinus comatus	USA: California	E.C. Vellinga 3198 (UC)	AY854066	AY635772	HM488812	AY881026	GenBank
Coprinus sterquilinus	USA: Virginia	VPI-GB505	U85335	AF041530			GenBank
Cystolepiota aff. pseudoseminuda 1	Germany: Lower Saxony	GLM-F116532	OL898727				This study
Cystolepiota aff. pseudoseminuda 1 as "C. seminuda"	Netherlands: Limburg	4-X-1989, H.A. Huijser s.n.	AY176350	AY176351			[38]
Cystolepiota aff. pseudoseminuda 2 as "C. seminuda"	USA: Arkansas	RA715-2	MK213366				[37]
Cystolepiota aff. pseudoseminuda 2 as "C. sp."	USA: Indiana	iNAT: 91477290	OM809356				GenBank
Cystolepiota bucknallii	Italy	G.Zecchin 490	JF907979				GenBank
Cystolepiota bucknallii	Netherlands: Limburg	E.C. Vellinga 1761 (L)	AY176458				[17]
Cystolepiota cystophora	Costa Rica	DUKE-JJ87	U85332	U85297			GenBank
Cystolepiota fumosifolia	USA: California	E.C. Vellinga 3278 (UC)	EF121817			HM488948	[5]
Cystolepiota fumosifolia	USA: Michigan	MICH18884	U85333	U85298			GenBank
Cystolepiota hetieri	China: Sichuan	KUN-HKAS84189	MN810139	MN810094	MN820976	MN820916	[18]
Cystolepiota hetieri	China: Sichuan	KUN-HKAS53554	MN810143	MN810102	MN820977	MN820917	[18]
Cystolepiota hetieri	Netherlands: Limburg	E.C. Vellinga 2237 (L)	AY176459				[17]
Cystolepiota luteohemisphaerica	Ecuador: Manabí	TL-11724	AM946477	AM946476			GenBank
Cystolepiota pseudofumosifolia	China: Hubei	KUN-HKAS105918	MN810152	MN810108	MN820974	MN820920	[18]
Cystolepiota pseudofumosifolia	China: Yunnan	KUN-HKAS104303	MN810150	MN810095	MN820973	MN820919	[18]
Cystolepiota pseudofumosifolia *	China: Yunnan	HMAS 276122	KF804000				[58]
Cystolepiota pseudoseminuda	China: Yunnan	KUN-HKAS49482	OP059092		OP104337		This study
Cystolepiota pseudoseminuda as "C. aff. seminuda"	China: Gansu	KUN-HKAS73969	MN810144	MN810100	MN820979	MN820925	[18]
Cystolepiota pseudoseminuda as "C. aff. seminuda" *	China: Yunnan	KUN-HKAS92275	MN810149	MN810101	MN820980	MN820926	[18]
Cystolepiota pyramidalis	Thailand	MFLU 12-1774	MZ574555	MZ569512			[57]
Cystolepiota pyramidalis *	Laos	HNL502500	MZ574554	MZ569511			[57]
Cystolepiota pyramidosquamulosa *	China: Sichuan	KUN-HKAS53985	OP059088	OP059068	OP104335	OP141792	This study
Cystolepiota pyramidosquamulosa as "C. seminuda"	Italy	E.Campo 9247	JF907983				GenBank
Cystolepiota pyramidosquamulosa as "Uncultured Cystolepiota clone"	India: Tamilnadu	HATFD14-95	KU847887				GenBank
Cystolepiota rhodella	Thailand	MFLU 22-0019	MZ574552	MZ569509	MZ574090		[57]
Cystolepiota rhodella	Thailand	MFLU 09-0050	MZ574553	MZ569510			[57]
Cystolepiota rhodella *	Laos	HNL501799	MZ574551	MZ569508	MZ508496		[57]
Cystolepiota seminuda	China: Tibet	KUN-HKAS84275	OP059093	OP059072	OP104340	OP141796	This study
Cystolepiota seminuda	China: Yunnan	KUN-HKAS54211	OP059095	OP059070	OP104338	OP141794	This study
Cystolepiota seminuda	China: Yunnan	KUN-HKAS106016	OP059097	OP059071	OP104339	OP141795	This study
Cystolepiota seminuda	China: Yunnan	KUN-HKAS106008	OP059098		OP104341	OP141797	This study
Cystolepiota seminuda *	Germany, Saxony	GLM-F125824	OL898735				This study
Cystolepiota sp.	China: Yunnan	KUN-HKAS78850	MN810142	MN810103	MN820978	MN820918	[18]
Cystolepiota sp.	China: Yunnan	KUN-HKAS70454	MN810137	MN810091	MN820972	MN820915	[18]
Cystolepiota sp.	Germany: Lower Saxony	GLM-F107804	OL898734				This study
Cystolepiota sp.	Germany: Lower Saxony	GLM-F107803	OL898733				This study
Cystolepiota sp.	New Zealand: Rees Valley	KUN-HKAS105719	MN810151	MN810109	MN820975	MN820921	[18]
Cystolepiota sp. 1 as "C. sp."	USA: Indiana	iNAT: 92046005	OM972295				GenBank
Cystolepiota sp. 2 as "C. sistrata"	Canada: Huntingdon	S.D. Russell HRL1282	MH979429				GenBank
Cystolepiota sp. 2 as "C. sistrata"	USA: Indiana	iNAT: 56783720	OM473834				GenBank
Cystolepiota sp. 3 seminuda as "C. sp."	USA: Indiana	iNAT: 91679566	OM972500				GenBank
Cystolepiota sp. 3 seminuda as "C. sp."	USA: NY	iNAT: 30997241	MZ293204				GenBank
Cystolepiota sp. 4 as "C. sp."	USA: Washington	iNAT: 35546740	OM212829				GenBank
Cystolepiota sp. 5	China: Yunnan	KUN-HKAS56447	OP059087				This study
Cystolepiota sp. 5 seminuda as "M. eyrei"	China: Hubei	420526MF0264	MH142017				GenBank
Cystolepiota sp. 6 as "C. seminuda"	USA: Wisconsin	iNAT: 17334037	MK573889				GenBank
Cystolepiota sp. 6 as "C. sistrata"	USA: North Canadarolina	S.D. Russell HRL2161	MH979462				GenBank
Cystolepiota sp. 7	China: Sichuan	KUN-HKAS84333	OP059086	OP059066	OP104333	OP141790	This study
Cystolepiota sp. 8	China: Sichuan	KUN-HKAS84177	OP059085	OP059067	OP104334	OP141791	This study
Cystolepiota thailandica *	Thailand	MFLU 22-0017	MZ574556	MZ569513			[57]
Echinoderma asperum	China: Yunnan	KUN-HKAS106782	MN810134	MN810087	MN820962	MN820905	[18]
Echinoderma asperum	China: Yunnan	KUN-HKAS105694	MN810153	MN810106	MN820966	MN820908	[18]
Echinoderma asperum	China: Yunnan	KUN-HKAS77440	MN810145	MN810096	MN820963	MN820906	[18]
Echinoderma asperum	India	NEHU.MBSRJ.55	KP843884	MG253012			GenBank
Echinoderma asperum	North Macedonia	KUN-HKAS106783	MN810133	MN810088	MN820967	MN820902	[18]
Echinoderma asperum	USA: California	E.C. Vellinga ecv3211a (UC)				HM488944	GenBank
Echinoderma asperum	USA: Florida	KUN-HKAS84214	MN810135	MN810089	MN820964	MN820907	[18]
Echinoderma asperum	USA: Florida	KUN-HKAS84240	MN810136	MN810090	MN820965	MN820909	[18]
Echinoderma flavidoasperum	China: Gansu	KUN-HKAS76527	MN810146	MN810097	MN820968	MN820904	[18]
Echinoderma flavidoasperum *	China: Yunnan	KUN-HKAS87905	MN810147	MN810098	MN820969	MN820903	[18]
Echinoderma hystrix	France: BeaulieuenArgonne	25-X-1998, H.A. Huijser s.n	AY176377	AY176378			[38]
Echinoderma sp.	China: Yunnan	KUN-HKAS70488	MN810148	MN810099	MN820970	MN820901	[18]
Echinoderma sp.	China: Yunnan	KUN-HKAS106735	MN810154	MN810107	MN820971	MN820910	[18]
Lepiota alba	China: Xinjiang	KUN-HKAS90371	MN810115	MN810075	MN820946	MN820930	[18]
Lepiota castanea	China: Sichuan	KUN-HKAS84179	MN810119	MN810077	MN820960	MN820914	[18]
Lepiota clypeolaria	China: Yunnan	KUN-HKAS87248	MN810123	MN810080	MN820941	MN820932	[18]
Lepiota echinacea	China: Gansu	KUN-HKAS105582	MN810155	MN810104	MN820954	MN820928	[18]
Lepiota geocarpa	USA	UTC00143916	HQ020412	EU130550	MN820945	MN820935	[18]
Lepiota geophana	USA	UTC00253060	HQ020411	HQ020421	MN820944	MN820934	[18]
Lepiota jacobi	China: Yunnan	KUN-HKAS48802	MN810138	GU199356	MN820953		[18]
Lepiota magnispora	China	KUN-HKAS61622	JN944089	JN940285	JN993693		GenBank
Lepiota omninoflava *	China: Yunnan	KUN-HKAS106734	MN810157	MN810092	MN820951	MN820923	[18]
Melanophyllum eyrei	South Korea	ASIS23988	KF953546				GenBank
Melanophyllum eyrei	Sweden: Skåne	T. Lassee TL6692 (C)	AY176493				[17]
Melanophyllum haematospermum	Netherlands: Limburg	E.C. Vellinga 2249 (L)	AF391038	AY176455			[62]
Melanophyllum haematospermum	USA: California	E.C. Vellinga 2517 (UC)	AF391039	AY176456			[62]
Pulverolepiota oliveirae	China: Yunnan	KUN-HKAS124759	OP059089	OP059069	OP104336	OP141793	This study
Pulverolepiota oliveirae *	Portugal	SMPM304	KY472789				[55]
Pulverolepiota petasiformis as "C. pulverulenta"	Netherlands: Limburg	E.C. Vellinga 1763 (L)	AF391037				[62]
Pulverolepiota petasiformis as "C. pulverulenta"	UK: Surrey	E.C. Vellinga 1872 (L)	AF391036	AY176349			[38,62]
Pulverolepiota petasiformis as "C. pulverulenta"	USA: California	E.C. Vellinga 2572 (UC)	AF391035				[62]
Pulverolepiota sp.	USA: Hawaii	HAW:JKS143	MK412600				GenBank
Pulverolepiota sp.	USA: Hawaii	HAW:JKS140	MK412604				GenBank
Smithiomyces asiaticus	China: Yunnan	KUN-HKAS84395	MW522986	MW716269	MW736566	MW736561	[19]
Smithiomyces dominicanus	Dominican Republic	JBSD126144	KR604686	MW716266	MW736563	MW736558	[19]
Smithiomyces heterosporus	China: Yunnan	KUN-HKAS84392	MW522985	MW716268	MW736565	MW736560	[19]
Smithiomyces lepiotoides	China: Yunnan	KUN-HKAS54390	MW522984	MW716270		MW736562	[19]
Smithiomyces mexicanus	Switzerland	UTC259587	MW723225	MW716267	MW736564	MW736559	[19]
Voucher Number: the material from which the sequence derived. VPI: the specimen deposited in the Massey Herbarium, Virginia Tech University; GLM: the specimen deposited in the fungarium of the Senckenberg Museum of Natural History Görlitz; DUKE: the specimen deposited in the Duke Fungal Herbarium, Duke University; MICH: the specimen deposited in the Michigan State University Herbarium; KUN-HKAS: …
GenBank accession number: the accession number of GenBank (https://www.ncbi.nlm.nih.gov/) of the sequence used in this study. ITS: the nuc rDNA internal transcribed spacer region ITS1-5.8S-ITS2, LSU: the D1–D2 domains of nuc 28S rDNA, rpb2: the most variable region of the second largest subunit of RNA polymerase II, tef1: the translation elongation factor 1-α. Sequences derived in this study are …
